# Supplementary material for: Shorter telomere length increases the risk of lymphocyte immunodeficiency: A Mendelian randomization study
Source: Immun Inflamm Dis. 2024 Apr 12;12(4):e1251. doi: 10.1002/iid3.1251 (PMC11010948; doi:10.1002/iid3.1251)
Supplement: Supplementary file 1 — Supporting information. [file IID3-12-e1251-s001.xlsx]

## Sheet: Table S1
Table S1. The details of the GWAS summary data.
Outcome	GWAS ID	Author	Year	PMID
Telomere length	ieu-b-4879	Veryan Codd	2021	34611362
Lymphocyte %leukocyte	ebi-a-GCST90001602	Valeria Orrù	2020	32929287
T cell %lymphocyte	ebi-a-GCST90001604	Valeria Orrù	2020	32929287
B cell %lymphocyte	ebi-a-GCST90001644	Valeria Orrù	2020	32929287
Natural Killer %lymphocyte	ebi-a-GCST90001647	Valeria Orrù	2020	32929287
CD4 regulatory T cell %CD4+ T cell	ebi-a-GCST90001478	Valeria Orrù	2020	32929287
Activated CD4 regulatory T cell %CD4+ T cell	ebi-a-GCST90001488	Valeria Orrù	2020	32929287
Resting CD4 regulatory T cell %CD4+ T cell	ebi-a-GCST90001482	Valeria Orrù	2020	32929287
Effector Memory CD4+ T cell %CD4+ T cell	ebi-a-GCST90001543	Valeria Orrù	2020	32929287
Naive CD4+ T cell %CD4+ T cell	ebi-a-GCST90001541	Valeria Orrù	2020	32929287
Terminally Differentiated CD4+ T cell %CD4+ T cell	ebi-a-GCST90001546	Valeria Orrù	2020	32929287
Central Memory CD8+ T cell %CD8+ T cell	ebi-a-GCST90001549	Valeria Orrù	2020	32929287
Effector Memory CD8+ T cell %CD8+ T cell	ebi-a-GCST90001555	Valeria Orrù	2020	32929287
Naive CD8+ T cell %CD8+ T cell	ebi-a-GCST90001552	Valeria Orrù	2020	32929287
Terminally Differentiated CD8+ T cell %CD8+ T cell	ebi-a-GCST90001558	Valeria Orrù	2020	32929287
Natural Killer T %T cell	ebi-a-GCST90001622	Valeria Orrù	2020	32929287
CD8+ Natural Killer T %T cell	ebi-a-GCST90001631	Valeria Orrù	2020	32929287
CD8dim Natural Killer T %T cell	ebi-a-GCST90001634	Valeria Orrù	2020	32929287
Memory B cell %B cell	ebi-a-GCST90001406	Valeria Orrù	2020	32929287
Naive-mature B cell %B cell	ebi-a-GCST90001408	Valeria Orrù	2020	32929287
Transitional B cell %B cell	ebi-a-GCST90001576	Valeria Orrù	2020	32929287
Switched memory B cell %B cell	ebi-a-GCST90001402	Valeria Orrù	2020	32929287
Neutrophil percentage of white cells	ebi-a-GCST004633	William J.Astle	2016	27863252
Eosinophil percentage of white cells	ebi-a-GCST004600	William J.Astle	2016	27863252
Basophil percentage of white cells	ebi-a-GCST004631	William J.Astle	2016	27863252
Monocyte percentage of white cells	ebi-a-GCST004609	William J.Astle	2016	27863252

## Sheet: Table S2
Table S2. Characteristic of the SNP related to Telomere length (154 SNPs).
SNP	Chr	Postion	EA	OA	β	Se	P value	F
rs3767952	1	41231032	A	G	0.013	0.002	1.79999e-08	31.703
rs4498805	1	110910397	T	G	0.015	0.002	5.70033e-14	56.489
rs932002	1	226577306	T	C	-0.04	0.003	7.29962e-47	206.672
rs66731853	1	20916238	A	G	-0.018	0.002	1.50003e-16	68.115
rs11584821	1	114419489	T	C	-0.031	0.003	2.99985e-31	135.189
rs6659669	1	185315067	T	C	-0.012	0.002	1.09999e-08	32.571
rs2977608	1	768253	C	A	0.013	0.002	2.99999e-08	30.694
rs6669563	1	32279629	A	G	0.018	0.002	2.09991e-19	81.115
rs145114957	1	94322469	G	C	0.027	0.005	4.60002e-08	29.86
rs41269079	1	45252015	A	T	0.015	0.003	1.7e-09	36.294
rs139795227	1	92842367	C	A	0.06	0.009	6.70039e-12	47.112
rs11579626	1	146741960	C	A	0.027	0.004	1.29987e-13	54.916
rs6587577	1	151402045	G	A	-0.018	0.003	4.79954e-12	47.752
rs6751209	2	43588302	C	T	-0.014	0.002	1.6e-08	31.96
rs188918174	2	54473646	T	C	0.04	0.005	1.20005e-13	54.977
rs202034370	2	54488018	T	TA	0.103	0.007	2.60016e-56	249.965
rs56178008	2	29098543	A	T	0.014	0.002	9.70063e-13	50.904
rs376641875	2	54622978	C	CATAA	-0.027	0.004	3.29997e-10	39.508
rs17803849	2	210673445	T	C	0.027	0.002	4.19952e-41	180.268
rs2555104	2	17841243	C	A	-0.014	0.002	6.59933e-12	47.139
rs77732866	2	58979879	A	G	0.018	0.003	9.20005e-10	37.496
rs2230590	3	49936102	C	T	-0.016	0.002	3.59998e-15	61.927
rs78491606	3	72891547	C	A	-0.076	0.007	1.9002e-24	104.128
rs9878436	3	138244400	T	C	-0.014	0.002	1.20005e-12	50.491
rs35446936	3	169486508	A	G	-0.094	0.002	1e-200	1628.82
rs112394943	3	197842892	C	T	-0.02	0.003	1.59993e-12	49.905
rs13062095	3	101267385	C	T	0.014	0.002	9.70063e-11	41.874
rs4616688	3	160042459	T	G	-0.017	0.002	4.49987e-18	75.086
rs6790988	3	170263320	G	A	0.015	0.002	1.79999e-10	40.699
rs869785	3	24347800	C	T	-0.015	0.002	4.40048e-12	47.915
rs6776756	3	128215821	A	G	-0.017	0.002	1.10002e-17	73.3
rs11426156	3	128318179	T	TA	-0.012	0.002	2.19999e-08	31.312
rs35500378	4	122729413	CACTT	C	0.014	0.002	1.99986e-12	49.509
rs10805346	4	9920347	C	T	0.012	0.002	7.00003e-09	33.541
rs6536702	4	164028105	A	G	0.053	0.002	9.3972e-111	500.014
rs871134	4	7044380	T	C	-0.018	0.002	1.69981e-19	81.551
rs4695407	4	48843372	G	A	0.014	0.002	1.50003e-12	50.101
rs2282764	4	2255063	G	A	-0.022	0.003	9.30037e-15	60.039
rs7705526	5	1285974	A	C	0.078	0.002	1e-200	1289.27
rs73730598	5	77973	A	G	0.027	0.004	4.70002e-10	38.803
rs61748181	5	1294166	T	C	-0.059	0.006	2.80027e-23	98.8
rs6881568	5	1670265	A	C	0.017	0.002	3.69999e-16	66.385
rs55747751	5	132397351	A	G	-0.021	0.004	1.7e-08	31.815
rs185174247	5	138914024	A	G	0.037	0.004	1.10002e-17	73.4
rs141214782	5	78954683	TTATC	T	-0.025	0.003	1.99986e-13	53.992
rs28363070	5	1415068	A	G	0.076	0.01	3.50026e-15	61.945
rs1611236	6	29748690	A	G	-0.016	0.002	6.09958e-14	56.331
rs142730696	6	26360443	TTTTTC	T	0.022	0.003	6.29941e-13	51.745
rs7772289	6	28674322	T	G	0.018	0.002	1.69981e-18	76.99
rs2763979	6	31794592	T	C	-0.028	0.002	1.29987e-40	178.107
rs80324517	6	204031	A	G	0.04	0.005	1.80011e-17	72.313
rs201558190	6	29877483	C	T	-0.018	0.002	6.4003e-17	69.841
rs9398196	6	109601554	G	A	-0.014	0.002	9.49948e-13	50.942
rs61405042	7	67200	T	C	-0.05	0.006	8.49963e-17	69.282
rs2538745	7	76310784	C	T	-0.013	0.002	3.09999e-10	39.624
rs117407747	7	159117178	T	C	0.045	0.006	1.80011e-13	54.246
rs1985369	7	159119220	G	A	-0.031	0.003	3.59998e-25	107.403
rs13230646	7	23930316	C	T	-0.017	0.002	8.9002e-14	55.603
rs11769630	7	50257703	A	T	-0.026	0.004	4.30031e-11	43.476
rs2056726	7	99780283	A	G	-0.023	0.002	7.89951e-21	87.635
rs7790856	7	124459852	T	C	-0.044	0.002	1.80011e-87	393.042
rs4731541	7	128678236	G	C	-0.021	0.002	1.39991e-23	100.153
rs117630647	7	124779510	A	G	0.06	0.007	1.39991e-16	68.363
rs2306646	8	21846586	C	G	-0.021	0.002	3.29989e-25	107.587
rs762679	8	48885436	A	T	0.031	0.003	1.39991e-27	118.373
rs11991877	8	56664524	A	T	-0.03	0.003	3.19963e-21	89.434
rs10112752	8	73958718	A	G	-0.029	0.002	9.49948e-46	201.565
rs1023767	8	95530969	A	G	-0.018	0.002	5.00035e-15	61.246
rs34896435	9	826585	G	C	0.015	0.002	6.4003e-14	56.239
rs11557154	9	34107505	T	C	-0.034	0.003	1.10002e-30	132.559
rs4743037	9	109639970	T	C	0.015	0.002	5.1e-10	38.624
rs117034449	10	103855348	A	G	0.037	0.007	2.1e-08	31.419
rs7099229	10	96134685	A	G	-0.015	0.002	8.4004e-12	46.662
rs12412214	10	101276256	A	G	-0.025	0.002	3.40017e-28	121.218
rs6584579	10	105645725	G	A	0.011	0.002	2e-08	31.527
rs9419958	10	105675946	C	T	-0.081	0.003	2.6002e-167	760.033
rs77231040	10	106280527	C	G	0.099	0.013	1.99986e-13	53.982
rs10905255	10	5870267	T	G	-0.018	0.002	2.60016e-19	80.738
rs939916	11	202253	A	G	0.024	0.002	6.59933e-29	124.475
rs10840270	11	9629553	G	C	0.014	0.002	1.29987e-11	45.815
rs2293579	11	47440758	A	G	-0.013	0.002	3.29997e-10	39.504
rs10768683	11	5247791	G	C	0.047	0.003	1.50003e-64	287.77
rs11212631	11	108304509	C	T	-0.019	0.003	4.70002e-14	56.861
rs6590343	11	128500215	G	A	0.012	0.002	1.5e-09	36.522
rs611646	11	108177097	A	T	-0.037	0.002	3.50026e-73	327.412
rs12369950	12	24762109	C	T	-0.018	0.003	8e-10	37.751
rs79977579	12	54694560	A	C	0.028	0.003	2.29985e-16	67.292
rs10773176	12	122944713	G	A	-0.017	0.002	5.19996e-14	56.65
rs10845387	12	11757743	A	G	-0.014	0.002	1.50003e-11	45.48
rs17445108	12	57082058	A	G	-0.017	0.003	2e-08	31.498
rs10774624	12	111833788	A	G	0.015	0.002	2.90001e-13	53.243
rs1907702	12	88955469	A	G	0.015	0.002	5.89997e-10	38.34
rs76666449	12	120904895	C	T	0.03	0.003	8.19974e-19	78.458
rs28577594	12	123895906	C	G	0.019	0.002	5.40008e-17	70.168
rs1332941	13	41695100	G	A	0.026	0.003	5.90065e-21	88.21
rs670180	13	71236611	A	T	-0.012	0.002	1.2e-08	32.521
rs9600019	13	73317585	T	C	0.013	0.002	2.39999e-09	35.594
rs73581419	14	21941148	T	C	0.023	0.003	1.29987e-12	50.273
rs113525195	14	23499321	A	C	-0.012	0.002	3.09999e-08	30.645
rs45604339	14	65543102	T	C	-0.02	0.002	4.30031e-22	93.394
rs137901416	14	73418095	A	G	0.046	0.003	4.70002e-43	189.238
rs1957937	14	96181360	T	A	0.021	0.003	1.9002e-14	58.659
rs3093888	14	20812951	A	G	-0.029	0.005	1.5e-10	41.004
rs34550383	14	91971787	C	CT	-0.019	0.002	8.60003e-22	92.007
rs17677991	15	42032383	G	C	0.022	0.002	4.40048e-26	111.567
rs5742915	15	74336633	C	T	0.019	0.002	1.59993e-21	90.846
rs7164950	15	56775385	G	A	0.013	0.002	2.30001e-10	40.211
rs11412296	15	50366116	T	TA	0.033	0.002	1.39991e-45	200.793
rs80116508	16	3650970	A	G	-0.035	0.004	1.99986e-17	72.166
rs76219171	16	50188929	A	G	0.036	0.004	7.8001e-17	69.466
rs2967355	16	82200103	C	A	-0.046	0.002	4.00037e-83	373.102
rs12925933	16	90141355	C	A	-0.015	0.002	7.00003e-12	47.033
rs111950327	16	48283993	C	G	0.024	0.004	5.89997e-09	33.871
rs450962	16	28413517	G	A	0.014	0.002	5.89997e-09	33.87
rs3785074	16	69406986	G	A	0.024	0.002	2.60016e-27	117.168
rs76065543	16	74678063	T	C	0.034	0.003	4.19952e-32	139.084
rs12932179	16	9072085	G	A	-0.014	0.002	1.80011e-11	45.16
rs182059586	16	14652220	C	T	-0.057	0.007	4.90004e-17	70.373
rs11117354	16	88092092	C	T	0.023	0.002	3.40017e-26	112.098
rs9940099	16	3613207	T	G	-0.034	0.004	3.19963e-16	66.67
rs56061761	16	70187811	A	G	-0.02	0.002	6.90081e-20	83.352
rs4724	17	7760397	A	G	-0.055	0.003	9.79941e-69	307.006
rs12451892	17	2247982	C	T	-0.012	0.002	2.19999e-08	31.307
rs7209057	17	65705530	A	G	0.012	0.002	5.69994e-09	33.943
rs59409453	17	1666218	G	A	0.02	0.002	1.59993e-18	77.118
rs111527438	17	29252703	C	T	0.013	0.002	3.09999e-09	35.09
rs7221585	17	76195153	T	C	0.014	0.002	6.69993e-09	33.634
rs75664430	17	8064779	G	C	-0.024	0.002	3.59998e-24	102.883
rs56799554	17	41456413	G	A	-0.026	0.003	2.99985e-22	94.069
rs144204502	17	76183233	T	C	-0.101	0.009	3.40017e-28	121.249
rs150150565	18	708207	T	C	0.064	0.007	6.79986e-18	74.269
rs116863223	18	709396	A	G	-0.082	0.009	2.60016e-18	76.164
rs16978028	18	42070981	T	A	-0.03	0.003	8.19974e-26	110.345
rs2276182	18	51798047	G	C	0.023	0.002	2.80027e-30	130.728
rs9955360	18	78008334	A	C	-0.019	0.003	2.19999e-10	40.299
rs3891167	18	658423	G	A	-0.043	0.002	1.20005e-70	315.777
rs139669835	18	729871	T	C	-0.061	0.011	6.1e-09	33.812
rs11085072	19	4368142	T	C	-0.013	0.002	2.59998e-08	31.005
rs4530278	19	33752994	T	G	0.014	0.002	1.50003e-11	45.54
rs8105767	19	22215441	G	A	0.033	0.002	2.49977e-50	222.565
rs429358	19	45411941	C	T	0.017	0.003	3.79997e-10	39.205
rs8102497	19	57370055	A	G	-0.015	0.002	1.39991e-13	54.709
rs11699829	20	62157200	A	G	0.064	0.006	1.50003e-26	113.705
rs142426306	20	62488152	T	C	-0.05	0.005	8.69961e-21	87.445
rs1291143	20	35525640	C	A	0.049	0.003	1.80011e-69	310.393
rs6054257	20	66370	A	G	-0.014	0.002	1.09999e-08	32.711
rs35640778	20	62321128	A	G	-0.209	0.007	9.594e-195	886.25
rs143190905	20	62291767	T	G	-0.072	0.004	1.59993e-85	384.086
rs41304832	20	62375508	A	G	0.061	0.009	5.00035e-11	43.174
rs117512405	20	62574274	A	G	-0.079	0.008	9.49948e-22	91.813
rs28502153	22	17469049	A	C	-0.022	0.002	1.20005e-25	109.637
rs6007020	22	45790132	C	T	0.014	0.002	4.79954e-12	47.778
rs131797	22	50971631	T	TAAAAA	0.024	0.002	6.79986e-25	106.172
rs1003322	22	51072289	A	C	0.014	0.002	1e-08	32.782
SNP, single nucleotide polymorphism; Chr, chromosome; EA, effect allele; OA, other allele, SE, standard error.

## Sheet: Table S3
Table S3.The results of MR analysis for telomere length on lymphocyte percentages.
Outcome	Method	β	OR	Low_CI95%	Up_CI95%	P value
T cell % lymphocyte	MR Egger	0.121	1.129	0.81	1.572	0.475
	Weighted median	0.142	1.152	0.851	1.561	0.359
	IVW	0.2	1.222	1.014	1.472	0.035
	Simple mode	-0.015	0.985	0.574	1.691	0.957
	Weighted mode	0.127	1.136	0.845	1.527	0.4
CD4 regulatory T cell % CD4+ T cell	MR Egger	-0.285	0.752	0.527	1.073	0.118
	Weighted median	-0.324	0.724	0.523	1.002	0.051
	IVW	-0.273	0.761	0.624	0.929	0.007
	Simple mode	0.161	1.175	0.59	2.337	0.647
	Weighted mode	-0.298	0.742	0.528	1.044	0.089
Activated CD4 regulatory T cell %CD4+ T cell	MR Egger	-0.369	0.692	0.49	0.976	0.038
	Weighted median	-0.171	0.843	0.616	1.153	0.285
	IVW	-0.239	0.787	0.649	0.955	0.015
	Simple mode	-0.26	0.771	0.394	1.509	0.45
	Weighted mode	-0.23	0.795	0.55	1.148	0.222
Resting CD4 regulatory T cell %CD4+ T cell	MR Egger	-0.052	0.949	0.678	1.33	0.763
	Weighted median	-0.095	0.909	0.667	1.239	0.547
	IVW	-0.113	0.893	0.739	1.08	0.244
	Simple mode	-0.2	0.818	0.432	1.551	0.54
	Weighted mode	-0.141	0.869	0.617	1.224	0.422
Effector Memory CD4+ T cell %CD4+ T cell	MR Egger	-0.002	0.998	0.717	1.391	0.993
	Weighted median	0.116	1.123	0.829	1.521	0.453
	IVW	0.067	1.069	0.887	1.288	0.483
	Simple mode	-0.042	0.959	0.529	1.736	0.889
	Weighted mode	0.11	1.116	0.81	1.537	0.504
Naive CD4+ T cell %CD4+ T cell	MR Egger	0.078	1.081	0.787	1.485	0.63
	Weighted median	-0.088	0.916	0.672	1.25	0.58
	IVW	0.009	1.009	0.843	1.206	0.925
	Simple mode	0.103	1.109	0.595	2.067	0.745
	Weighted mode	0.043	1.043	0.755	1.443	0.797
Terminally Differentiated CD4+ T cell %CD4+ T cell	MR Egger	-0.244	0.783	0.541	1.133	0.198
	Weighted median	-0.212	0.809	0.59	1.109	0.188
	IVW	-0.158	0.854	0.694	1.05	0.134
	Simple mode	-0.265	0.768	0.428	1.376	0.376
	Weighted mode	-0.265	0.768	0.557	1.057	0.108
Central Memory CD8+ T cell %CD8+ T cell	MR Egger	-0.114	0.892	0.634	1.255	0.513
	Weighted median	-0.083	0.92	0.668	1.267	0.61
	IVW	-0.09	0.914	0.754	1.107	0.358
	Simple mode	0.064	1.066	0.591	1.924	0.832
	Weighted mode	-0.019	0.981	0.698	1.38	0.914
Effector Memory CD8+ T cell %CD8+ T cell	MR Egger	-0.346	0.708	0.527	0.95	0.023
	Weighted median	-0.262	0.77	0.577	1.027	0.075
	IVW	-0.201	0.818	0.693	0.966	0.018
	Simple mode	-0.186	0.83	0.45	1.532	0.552
	Weighted mode	-0.244	0.784	0.577	1.065	0.121
Naive CD8+ T cell %CD8+ T cell	MR Egger	0.362	1.436	1.104	1.867	0.008
	Weighted median	0.179	1.196	0.936	1.528	0.152
	IVW	0.19	1.209	1.042	1.403	0.012
	Simple mode	-0.414	0.661	0.375	1.166	0.155
	Weighted mode	0.242	1.274	0.947	1.716	0.112
Terminally Differentiated CD8+ T cell %CD8+ T cell	MR Egger	-0.172	0.842	0.599	1.183	0.322
	Weighted median	-0.225	0.798	0.592	1.077	0.14
	IVW	-0.059	0.943	0.778	1.142	0.546
	Simple mode	-0.069	0.933	0.514	1.693	0.82
	Weighted mode	-0.207	0.813	0.582	1.136	0.228
Natural Killer T %T cell	MR Egger	0.605	1.83	1.269	2.641	0.002
	Weighted median	0.439	1.551	1.103	2.18	0.012
	IVW	0.454	1.574	1.281	1.935	0
	Simple mode	0.246	1.279	0.621	2.636	0.506
	Weighted mode	0.398	1.488	0.938	2.361	0.094
CD8+ Natural Killer T %T cell	MR Egger	0.52	1.682	1.198	2.363	0.003
	Weighted median	0.484	1.622	1.191	2.208	0.002
	IVW	0.428	1.534	1.268	1.856	0
	Simple mode	0.096	1.101	0.563	2.155	0.779
	Weighted mode	0.417	1.517	1.053	2.187	0.027
CD8dim Natural Killer T %T cell	MR Egger	0.26	1.297	0.923	1.823	0.137
	Weighted median	0.217	1.243	0.903	1.711	0.183
	IVW	0.173	1.189	0.982	1.439	0.076
	Simple mode	-0.026	0.974	0.495	1.916	0.94
	Weighted mode	0.198	1.22	0.844	1.762	0.292
B cell %lymphocyte	MR Egger	-0.25	0.779	0.549	1.105	0.163
	Weighted median	-0.267	0.766	0.563	1.042	0.089
	IVW	-0.12	0.887	0.729	1.08	0.233
	Simple mode	-0.088	0.916	0.498	1.685	0.777
	Weighted mode	-0.243	0.784	0.568	1.083	0.143
Transitional B cell %B cell	MR Egger	-0.291	0.747	0.523	1.067	0.112
	Weighted median	-0.404	0.667	0.492	0.906	0.01
	IVW	-0.308	0.735	0.602	0.897	0.003
	Simple mode	0.131	1.14	0.589	2.204	0.699
	Weighted mode	-0.399	0.671	0.49	0.92	0.014
Naive-mature B cell %B cell	MR Egger	-0.322	0.725	0.514	1.023	0.069
	Weighted median	-0.178	0.837	0.603	1.161	0.286
	IVW	-0.237	0.789	0.65	0.958	0.017
	Simple mode	-0.119	0.888	0.448	1.759	0.734
	Weighted mode	-0.174	0.84	0.57	1.237	0.379
Memory B cell %B cell	MR Egger	0.376	1.457	1.033	2.054	0.034
	Weighted median	0.27	1.31	0.934	1.836	0.118
	IVW	0.266	1.305	1.075	1.584	0.007
	Simple mode	0.251	1.285	0.656	2.518	0.466
	Weighted mode	0.302	1.353	0.941	1.947	0.106
MR, Mendelian randomization; IVW, inverse-variance-weighted; OR, odds ratio; CI, confidence interval.

## Sheet: Table S4
Table S4.The results of MR analysis for telomere length on myeloid derived cell percentages.
Outcome	Method	β	OR	Low_CI95%	Up_CI95%	P value	Cochran's Q	PHeterogeneity	PPleiotropy
Neutrophil percentage of white cells	MR Egger	0.166942	1.18169	1.05442	1.32431	0.00470752	826	<0.001	379
	Weighted median	0.141598	1.15211	1.09615	1.21094	<0.001
	IVW	0.124493	1.13257	1.06254	1.20722	<0.001	830	<0.001
	Simple mode	0.038321	1.03906	0.937986	1.15104	0.464198
	Weighted mode	0.1224	1.13021	1.06699	1.19717	<0.001
Eosinophil percentage of white cells	MR Egger	-0.167682	0.845623	0.745278	0.959478	0.0102475	1018	<0.001	0.51
	Weighted median	-0.129568	0.878475	0.83613	0.922964	<0.001
	IVW	-0.13246	0.875938	0.816173	0.940079	<0.001	1021	<0.001
	Simple mode	-0.102866	0.902248	0.795959	1.02273	0.109906
	Weighted mode	-0.177849	0.837069	0.783164	0.894683	<0.001
Basophil percentage of white cells	MR Egger	-0.0758358	0.926968	0.842489	1.01992	0.122047	613	<0.001	0.048
	Weighted median	-0.0485721	0.952589	0.909996	0.997175	0.0374121
	IVW	0.00469177	1.0047	0.95178	1.06057	0.865059	630	<0.001
	Simple mode	-0.049501	0.951704	0.86187	1.0509	0.329448
	Weighted mode	-0.0723787	0.930179	0.885042	0.977618	0.00498474
Monocyte percentage of white cells	MR Egger	-0.127857	0.879979	0.735441	1.05292	0.164678	2054	<0.001	0.273
	Weighted median	-0.0755625	0.927222	0.883274	0.973356	0.00228779
	IVW	-0.0444952	0.95648	0.864898	1.05776	0.386226	2071	<0.001
	Simple mode	-0.0494396	0.951763	0.858766	1.05483	0.347542
	Weighted mode	-0.104959	0.900362	0.850562	0.953078	<0.001
MR, Mendelian randomization; IVW, inverse-variance-weighted; OR, odds ratio; CI, confidence interval.
